# Supplementary material for: The Value of Hydrogen Peroxide in Neurosurgery and Its Pathophysiological Effects in Human and Animal Brain Tissues
Source: Pharmaceuticals (Basel). 2025 Apr 6;18(4):533. doi: 10.3390/ph18040533 (PMC12030584; doi:10.3390/ph18040533)
Supplement: Supplementary file 1 [file pharmaceuticals-18-00533-s001.zip]

Archive with 1 entries (1 files):
- pharmaceuticals-3567047-supplementary.pdf
